# Supplementary material for: TPP-Based Nanovesicles Kill MDR Neuroblastoma Cells and Induce Moderate ROS Increase, While Exerting Low Toxicity Towards Primary Cell Cultures: An In Vitro Study
Source: Int J Mol Sci. 2025 May 22;26(11):4991. doi: 10.3390/ijms26114991 (PMC12154426; doi:10.3390/ijms26114991)
Supplement: Supplementary file 1 [file ijms-26-04991-s001.zip]

Archive with 1 entries (1 files):
- ijms-3599142-supplementary.pdf
